# Supplementary material for: Genotypic and Phenotypic Modifications of Neisseria meningitidis after an Accidental Human Passage
Source: PLoS One. 2011 Feb 28;6(2):e17145. doi: 10.1371/journal.pone.0017145 (PMC3046118; doi:10.1371/journal.pone.0017145)
Supplement: Table S1 — List of the oligonucleotides used in this study. (XLS) [file pone.0017145.s001.xls]

## Sheet: Supplementary Table 1
Table S1: List of the oligonucleotides used in this study
forward			reverse			fragment size (bp)
name	sequence 5' > 3'	localisation	name	sequence 5' > 3'	localisation		for the amplification of
NIME-1P	aaaacgtttactgccaccttgccgt	9314	NIME-1M	gcacgtcaaggacacggggtggt	10219	905	target NIME array n°1
NIME-2P	tgttggatctcgaccacttgcttgt	11928	NIME-2M	gacagagtgggtaaaaaggcaaaatgt	12126	198	target NIME array n°2
NIME-3P	tctatacccggcttttaccgtccgt	19973	NIME-3M	caaattttgccgcaaccgccgccgt	20124	151	target NIME array n°3
NIME-4P	gacggcggcaaaaagaggttctgt	68177	NIME-4M	ctgccctttatccgcacctccgt	69088	911	target NIME array n°4
NIME-5P	tagaaaatcaaaaaaaaacctaaaatccgt	74504	NIME-5M	aaaataaaaatacttatatcgtcatttatagt	75291	787	target NIME array n°5
NIME-6P	aaagctttgcgcagggtaaatgcgt	207883	NIME-6M	cggcgcgggtaaagccttttcagt	210866	2983	target NIME array n°6
NIME-7P	ataaataaactttcggatggggatacgt	248014	NIME-7M	tcagaacttgtggataacgctttctgt	248642	628	target NIME array n°7
NIME-8P	tttgccaatgtatccgttttcaatacgt	249628	NIME-8M	gccgccaaagccaaagacgacgt	253377	3749	target NIME array n°8
NIME-9P	catcactgttgttgctgggccatgt	253025	NIME-9M	tgccgcgacgcttcatctgccgt	255292	2267	target NIME array n°9
NIME-10P	gttgccacgccggcagaactgt	255554	NIME-10M	acggcgaatggccgaaaaacttcgt	256615	1061	target NIME array n°10
NIME-11P	ccgaaaacagcagaccgatgccgt	277592	NIME-11M	tttgcacactgatcacggtaaagcgt	278959	1367	target NIME array n°11
NIME-12P	ttggacgtatgaagagaaaggaacagt	280038	NIME-12M	acatttgaaaacctgcttttccaccgt	283652	3614	target NIME array n°12
NIME-13P	taagatgatgttcatggtttctcgatgt	335446	NIME-13M	gttatcgcaaacatacttaactttaaatgt	335835	389	target NIME array n°13
NIME-14P	gctgatcaaacagatgaacagcgtgt	362845	NIME-14M	atccatatcgaagacagggaaatcgt	363391	546	target NIME array n°14
NIME-15P	agatggggatgatgggatttagggt	367924	NIME-15M	tgtttggctttttcctgtttcgctgt	369372	1448	target NIME array n°15
NIME-16P	gacggcaaaaaacgcacacgcggt	370745	NIME-16M	ctgattgaatagtctgaattgattgtgt	371691	946	target NIME array n°16
NIME-17P	cagttgctacgaatcgctatcctgt	373271	NIME-17M	gtcagggtggattgtaggatgggt	374185	914	target NIME array n°17
NIME-18P	caaatgccgtcgtttccgcacggt	422475	NIME-18M	gccggcaaacgataaacggtactgt	422640	165	target NIME array n°18
NIME-19P	taaagcagtcaaacgtaacataggtgt	427747	NIME-19M	tttcggttaacaacgtgttcaacacgt	428577	830	target NIME array n°19
NIME-20P	gattatcgtttttatttgcgaagtgt	430728	NIME-20M	tcgatatgaaaagaccgtcattcctgt	432158	1430	target NIME array n°20
NIME-21P	attgccaacaccgttctttgcattgt	453658	NIME-21M	ctacaatttcaccatcgaagcgaagt	454182	524	target NIME array n°21
NIME-22P	agtttaaatgttatatgatgtcaactggt	457733	NIME-22M	ccgtatctgaaatacaacataccctgt	458975	1242	target NIME array n°22
NIME-23P	agaaagtgggggcgagggtgtaaaattgt	462405	NIME-23M	cctattccaattgcctgcttctattgt	463648	1243	target NIME array n°23
NIME-24P	tatattttgaattatattattataggggttgt	466998	NIME-24M	atcggcaatcagtcatgaccgaggt	468044	1046	target NIME array n°24
NIME-25P	ggcacgttgtcccgtttgaataggt	505154	NIME-25M	attttgcagccgattaagatagtaggt	507092	1938	target NIME array n°25
NIME-26P	gggattttgcaaaggtctcaaaccgt	510708	NIME-26M	tggctttgcgcactcacttaatcagt	512040	1332	target NIME array n°26
NIME-27P	tgttcgatttgtttggcagattgaagt	566664	NIME-27M	acttccactaccgcaaccttgacgt	567335	671	target NIME array n°27
NIME-28P	ggggtgctcatgatgggaatcctgt	581668	NIME-28M	cggcattctatcttattgggctaagt	586151	4483	target NIME array n°28
NIME-29P	tttggccggatgcaatgtatagggt	587332	NIME-29M	ggcggcacaccggcgcaactgt	588099	767	target NIME array n°29
NIME-30P	gcgaaaaaaacctcgccctatcagt	598679	NIME-30M	agtgaaaatcgttcttttttaaccaggt	599345	666	target NIME array n°30
NIME-31P	cttttcccgcgtcgggcgggcgt	599443	NIME-31M	ttttacccgaaaaccccctttcctgt	604552	5109	target NIME array n°31
NIME-32P	tcttttatagtagattaaaattgaaaacggt	618818	NIME-32M	gatgtttcaatgttgtcgggcagtgt	619043	225	target NIME array n°32
NIME-33P	tcccaatgattcagatggtcgcaagt	632117	NIME-33M	gtatctctgatttcctctgccgatgt	632764	647	target NIME array n°33
NIME-34P	gggcaggataaccagctttttgagt	634201	NIME-34M	attgatgcgtcaaaataagggcatatgt	635592	1391	target NIME array n°34
NIME-35P	aaagcggcgtgcctatgctgcgt	663271	NIME-35M	acattccgacctgggaacactggt	665415	2144	target NIME array n°35
NIME-36P	aatacgatatgcccaagctccatatgt	693148	NIME-36M	cggacaggctcatcatgccgaatgt	694924	1776	target NIME array n°36
NIME-37P	cgaaaatttaaagaaaataatataagttattgt	707659	NIME-37M	ttaccgacgacaacatcgattatctgt	708212	553	target NIME array n°37
NIME-38P	ttcccgatggacatttccgccatgt	722069	NIME-38M	cggaaaggcacaagcacccgcgt	723646	1577	target NIME array n°38
NIME-39P	tctgaaaaacagtgaacgcggcaagt	726470	NIME-39M	acccaagttccaactgttgtatcggt	729733	3263	target NIME array n°39
NIME-40P	gttgtctttaccgtgatgtttcaaggt	756034	NIME-40M	tctacgcaattacgcaactgttatcgt	760092	4058	target NIME array n°40
NIME-41P	ggtttgggcgataaggcaaaatattgt	803019	NIME-41M	ccgatgcgggaacttgattcaaggt	805042	2023	target NIME array n°41
NIME-42P	tttgctgctgttccgcaaaaccggt	850163	NIME-42M	ctcttccgtaaactcgggcagatgatgt	851544	1381	target NIME array n°42
NIME-43P	gattgatacgtcaacggcgtttgagt	858411	NIME-43M	aaaatccgcaagttttcccccaacgt	860100	1689	target NIME array n°43
NIME-44P	agcacacgccggtcattttagtggt	861368	NIME-44M	gacaccgcttcgactggacgctgt	863624	2256	target NIME array n°44
NIME-45P	gtgtaaatcattaattttggtgttttattgt	879652	NIME-45M	ggcaaaaaccaacgacggaacacgt	881529	1877	target NIME array n°45
NIME-46P	tttgaacaaaatatcgaagtcggaaggt	886616	NIME-46M	ttcaaccgtcaatatcaaaagatattcgt	888493	1877	target NIME array n°46
NIME-47P	gaacacatggttgataccgtgctgt	955948	NIME-47M	cgcataccctcacctcaaaatacagt	957292	1344	target NIME array n°47
NIME-48P	tattgtgccaagccgtgtagaatcgt	991737	NIME-48M	tataacaacgtaaattcaaaccgtaggt	992781	1044	target NIME array n°48
NIME-49P	AAGTATCCgacctacgaattctgtgt	1048528	NIME-49M	cggcgtctgaaatacctgttaccgt	1048755	227	target NIME array n°49
NIME-50P	CATttatttgctggtcttatttaagcgt	1050990	NIME-50M	aaccttctattatagcgtaaagcaggt	1053027	2037	target NIME array n°50
NIME-51P	TTCAatcttatgtaagcaataatgatgagt	1057617	NIME-51M	ttttgccttgggcattaatactcggt	1059846	2229	target NIME array n°51
NIME-52P	aatgaaagcgaatgggtgtttatgcgt	1062773	NIME-52M	ccgccaagttcagcttgggtcgt	1066310	3537	target NIME array n°52
NIME-53P	aatttttgctaatgttcacaccgttatgt	1112829	NIME-53M	gctatggcgagtggaattggtacgt	1114324	1495	target NIME array n°53
NIME-54P	cttcacgaagagaacttaccaaactgt	1118646	NIME-54M	tctgcctcaacatcatagccgggaattgt	1123004	4358	target NIME array n°54
NIME-55P	atcggggtttgggggcggatggt	1140844	NIME-55M	ggttgtcaataattgtgtatggtcgt	1142254	1410	target NIME array n°55
NIME-56P	attttacatatattaataaaaattaacaaatagt	1178773	NIME-56M	ctttgggcaaagcgcacatcactgt	1181961	3188	target NIME array n°56
NIME-57P	gtatcggttcgatgattttgggcggt	1203707	NIME-57M	attttattttatcttttatcaacaagtaaatgt	1204409	702	target NIME array n°57
NIME-58P	aacccggtctgttgggttggattttgt	1324731	NIME-58M	ttcataaataccgatgaatgaaaccggt	1326207	1476	target NIME array n°58
NIME-59P	gggtaaaaattagaaatgcacatttccgt	1336533	NIME-59M	atatcatgatgaaatgacaatagggatgt	1336720	187	target NIME array n°59
NIME-60P	caatttgaaagcccgcaaaaccgagt	1466527	NIME-60M	cttaatatggtgctttatatattggggt	1468137	1610	target NIME array n°60
NIME-61P	gaaaattataaaaaaatatcgggtcgggt	1479870	NIME-61M	ccgagttgaacgcatttgccaaaagt	1482343	2473	target NIME array n°61
NIME-62P	caaaggcggctggggcgatcgt	1487079	NIME-62M	cgcgcgtgccgcctaccatcagt	1488114	1035	target NIME array n°62
NIME-63P	acggcgtaggctatttcctcaacgt	1549284	NIME-63M	gggtatccggggattaagggggt	1550973	1689	target NIME array n°63
NIME-64P	aaaaactaacagtcccccactatatgt	1552218	NIME-64M	acaaaacaagacggtatgcggtatgt	1557181	4963	target NIME array n°64
NIME-65P	acgcaaggtctaccccccggagt	1572856	NIME-65M	ggatgaagcctacgcccttttatgt	1574000	1144	target NIME array n°65
NIME-66P	attttaccgctctcaagaacgcttgt	1597675	NIME-66M	cagcttctgcctgcaaattcaatcgt	1600921	3246	target NIME array n°66
NIME-67P	gcaaacataatcccaacgcccccgt	1625386	NIME-67M	acattaaaaaagtgtaaatttgatataccgt	1626969	1583	target NIME array n°67
NIME-68P	atttcggttatttttggttgtttcgggt	1629972	NIME-68M	catattttgactttggaacaaaaaatatagt	1630886	914	target NIME array n°68
NIME-69P	atgaaaggcacggaagtcatcatcgt	1640663	NIME-69M	tcatatcaacaaaaagctgcccgggt	1641713	1050	target NIME array n°69
NIME-70P	caatgtacaccagcctgcacgaagt	1673497	NIME-70M	ggattcgatgataacaatcaagataagt	1677460	3963	target NIME array n°70
NIME-71P	acaagacaatgccgccataattcggt	1681346	NIME-71M	acccgcgcaaagggcatcctttgt	1684530	3184	target NIME array n°71
NIME-72P	atagttggtaatttttagttacgtagggt	1733442	NIME-72M	aacggggacgggcgaattgtatagt	1733721	279	target NIME array n°72
NIME-73P	ctccgcaaaagcaattgcgtagggt	1736659	NIME-73M	ttaatgagtttatgcggttcgccatgt	1737366	707	target NIME array n°73
NIME-74P	tggataaatcatcacaccttaaagtttgt	1751665	NIME-74M	ccgagcccgtgtgttgaaggcgt	1755003	3338	target NIME array n°74
NIME-75P	gcatcgtcaaccgctcaagctacgt	1759294	NIME-75M	gccgtgccgagcattcctattttgt	1762740	3446	target NIME array n°75
NIME-76P	tatccattgccgatacgattaagttgt	1763524	NIME-76M	agcaaaacgtcttcattttgcgccgt	1766114	2590	target NIME array n°76
NIME-77P	cgatttaaaacaaccggtaaccaatgt	1812045	NIME-77M	tctttgtcgatgaacacgcgcaatgt	1820375	8330	target NIME array n°77
NIME-78P	cttaattttgctaataaacacttgtttggt	1833435	NIME-78M	ccgattgtgaatcagcgcatttctgt	1837144	3709	target NIME array n°78
NIME-79P	tacatacacgattgcatggttacaaagt	1908517	NIME-79M	aactaaaataatcgtatatgtatataaccgt	1909981	1464	target NIME array n°79
NIME-80P	gcattacatcctattacgacgatttgt	1921447	NIME-80M	caaggagcagaatgaaaacgtgattgt	1923609	2162	target NIME array n°80
NIME-81P	aaaggcatgggcttctggattgagt	1960216	NIME-81M	ggtattctacatttgcctataatcgtgt	1963133	2917	target NIME array n°81
NIME-82P	ttttttagggaatacaccaaaatcccgt	1967641	NIME-82M	gaaattcagaaccatcggcgagcgt	1969755	2114	target NIME array n°82
NIME-83P	taatgggcagaaggcataaattctcgt	1982230	NIME-83M	gattaaaaagaacgattttcactgatggt	1985438	3208	target NIME array n°83
NIME-84P	atataatccgcccttgaaccatcagt	1985391	NIME-84M	gccgtcgaaaaccaatgttacgtcgt	1988046	2655	target NIME array n°84
NIME-85P	acgaaccgagaattccgattgcggt	1991800	NIME-85M	cgcgatgatgggtaccgcctctgt	1994796	2996	target NIME array n°85
NIME-86P	aacgtttgaaaaacacgccttttgatgt	1995649	NIME-86M	ccgcgctgcgacctgacccttgt	1996684	1035	target NIME array n°86
NIME-87P	tttattagaaaaacatttcaggcgcaagt	2030900	NIME-87M	gtttttatttaaataaggattatatagaaggt	2038282	7382	target NIME array n°87
NIME-88P	ttttaccgctggaaaaataatgggaagt	2123109	NIME-88M	cccattaaatcttttttcaagcaatgagt	2157557	34448	target NIME array n°88
NIME-89P	gcccaccatcaagacctgatttggt	2155633	NIME-89M	ttcgagttacttttacaccgtcattcat	2157557	1924	target NIME array n°89
MDAendF	tacattgttaaaaccggccagcctta	1745000	MDAbeginR	caacttcactcattcgttcactac	1737632	661	MDA circular form
SacIhpuAF1	gagctcacgcgccgaacaattcttggaaggc	456218	BamHIDUShpuaR1	ggatccGCCGTCTGAAcggcgaaatcgacctcttcgccggcggc	457155	937	upstream region of hpuA with restriction sites and DUS sequence
BamHIhpuAF2	ggatccggcgtattgcgcgccgccgggtgttt	457347	hpuaR2	gaagcacgtcaaaccatccgaaaaac	458920	1573	downstream region of hpuA with restriction site
hmbRF	ccgtacatatcgaacacata	1856062	hmbRR	cattacaaatgctccctatc	1858232	2170	mutant of hmbR containing spectinomycin cassette from Morelle et al., 2005
pilEF	tgccttatccggcagatgctgcgtcg	250472	pilER	ggtatcgcaacaaaataccgatgg	251079	607	mutant of pilE containing the Himar1 transposon from Geoffroy et al., 2003
mutSF1	caaccacaccaaccttgaccac	232988	BamHIDUSmutSR1	cgggatcccgGCCGTCTGAAgatgctgttccgacaacggaaat	233832	844	3' end of mutS
BamHImutSF2	cgggatcccgaaccatatggaaaaatctgtgg	233834	mutSR2	ggctgcggtcaagcggcatgata	234210	376	region downstream of mutS
