# Supplementary material for: Genotypic and Phenotypic Modifications of Neisseria meningitidis after an Accidental Human Passage
Source: PLoS One. 2011 Feb 28;6(2):e17145. doi: 10.1371/journal.pone.0017145 (PMC3046118; doi:10.1371/journal.pone.0017145)
Supplement: Table S2 — List of the genes containing a genetic event leading to an amino-acid change in the protein, potentially affecting the phenotype of one of the strain. (XLS) [file pone.0017145.s002.xls]

## Sheet: Supplementary Table 2
Table S2: Number and repartition of the genetic events potentially affecting phenotypically the strains
strains compared			Z2491 / Z5463					Z5463 / Z5463PI					Z5463PI / Z5463BC
nature of the variation			SNP		insertion/deletion			SNP		insertion/deletion			SNP		insertion/deletion
			change for an amino-acid of the same family	change for an amino-acid of a different family	total	in a phase variable region	predicted effect on the protein sequence	change for an amino-acid of the same family	change for an amino-acid of a different family	total	in a phase variable region	predicted effect on the protein sequence	change for an amino-acid of the same family	change for an amino-acid of a different family	total	in a phase variable region	predicted effect on the protein sequence
gene	role	gene family*
NMA0031	putative manganese/divalent cation transporter	Surface	1
NMA0038	hypothetical protein	Unknown			1		IN > OUT
NMA0048	pglA, pilin glycosyl transferase A	Surface			1	1	IN > IN			1	1	IN > OUT			1	1	OUT > OUT
NMA0076	putative ATPase	PAC		1					1
NMA0132	conserved hypothetical protein	Conserved													1	1	in promoter
NMA0174	hypothetical integral membrane protein	Surface	1
NMA0177	pykA, pyruvate kinase II (PK-2)	Metabolism	1
NMA0189	rfbB1, dTDP-glucose 4,6-dehydratase	Surface						1
NMA0204	rfbB2, dTDP-glucose 4,6-dehydratase	Surface						1
NMA0217	conserved hypothetical protein	Conserved		1
NMA0219	pilU, PilT-like protein PilU	Surface		1
NMA0247	mutS, DNA mismatch repair protein MutS	Information			1		IN > OUT
NMA0262	gnd, 6-phosphogluconate dehydrogenase, decarboxylating	Energy											1
NMA0277	hypothetical lipoprotein	Surface			1	1	in promoter			1	1	in promoter
NMA0285	putative HAD-superfamily hydrolase (pseudogene)	Surface			1	1	OUT > IN
NMA0293	pilC, type IV pilus-associated protein PilC2 (pseudogene)	Surface			1	1	OUT > OUT
NMA0295	conserved hypothetical periplasmic protein	Surface												2
NMA0389	hpt, hypoxanthine-guanine-xanthine phosphoribosyltransferase	Metabolism		1
NMA0407	conserved hypothetical protein (pseudogene)	Metabolism			1	1	OUT > IN								1	1	IN > OUT
NMA0475	hpuA, haemoglobin-haptoglobin utilization lipoprotein A HpuA	Surface			1	1	IN > OUT								1	1	OUT > IN
NMA0478	nalP, autotransported serine protease NalP	PAC			1	1	IN > OUT								1	1	OUT > IN
NMA0497	conserved hypothetical integral membrane protein	Surface	1
NMA0525	lgtB, lacto-N-neotetraose biosynthesis glycosyl transferase LgtB	Surface													1		absent gene
NMA0600	putative NADPH-quinone dehydrogenase (modulator of drug activity B)	Conserved												1
NMA0609	pilC, type IV pilus-associated protein PilC1	Surface			1	1	IN > IN
NMA0619	putative inner-membrane acyltransferase	Surface			1	1	IN > OUT								1	1	OUT > OUT
NMA0641	putative pilin glycosyltransferase (pseudogene)	Surface			1	1	OUT > IN
NMA0651	pilP, type IV pilus biogenesis lipoprotein PilP	Surface			1		increase size
NMA0654	pilM, type IV pilus biogenesis protein PilM	Surface		1
NMA0655	ponA, penicillin-binding protein 1A	Surface	1
NMA0724	smc, SMC protein	Conserved	1
NMA0733	truncated IS110 family transposase (part 2)	Phage/IS	1	1
NMA0782	putative phage replication initiation factor	Phage/IS			1	1	IN > OUT
NMA0802	putative Maf-like protein	Conserved			1		IN > OUT
NMA0832	pglE, pilin glycosyl transferase E	PAC			1	1	IN > IN
NMA0918	lnt, apolipoprotein N-acyltransferase	Surface		1
NMA0925	putative cytochrome c552	Energy												1
NMA0948	conserved hypothetical membrane-associated protein	PAC		1
NMA1038	putative type I restriction-modification system M protein	Information	1
NMA1039	conserved hypothetical protein	Metabolism												1
NMA1090	conserved hypothetical TPR-containing periplasmic protein	Surface													1	1	IN > OUT
NMA1111	runcated putative AzlC-like protein (N-terminal half of the protein)	Conserved			1		increase size
NMA1116	icd, isocitrate dehydrogenase	Energy	1
NMA1135	putative methionine biosynthesis protein MetW	Conserved		1
NMA1144	sdhD, succinate dehydrogenase membrane anchor protein	Energy											1
NMA1163	trpG, anthranilate synthase component II	Metabolism											1
NMA1239	ISNme1 transposase (pseudogene)	Phage/IS		1					1
NMA1251	opc, outer-membrane protein Opc	PAC			1	1	in promoter
NMA1255	ggt,gamma-glutamyltranspeptidase	Metabolism						1
NMA1312	conserved hypothetical phage protein	Phage/IS		1
NMA1339	crtB, phytoene synthase	Metabolism		1					1
NMA1385	putative type I restriction-modification system M protein (pseudogene)	Information								1	1	dead			1	1	dead
NMA1427	putative glycosyl transferase (pseudogene)	Surface													1	1	OUT > IN
NMA1435	hypothetical protein	Unknown		1
NMA1457	conserved hypothetical periplasmic protein	Surface		1
NMA1581	hypothetical lipoprotein	Surface	1
NMA1642	porA, major outer-membrane protein P.IA	Surface								1	1	in promoter
NMA1696	gabD, succinate-semialdehyde dehydrogenase	Metabolism												1
NMA1710	putative periplasmic nuclease	Degradation		1					1
NMA1792	putative phage replication initiation factor	Unknown			1	1	in promoter
NMA1850	putative phage head morphogenesis protein	Phage/IS	1
NMA1857	conserved hypothetical protein	Phage/IS		1
NMA1865	conserved hypothetical periplasmic protein	Phage/IS		1
NMA1871	conserved hypothetical protein	Phage/IS	1
NMA1897	infB, translation initiation factor IF-2	Information		1
NMA1925	hmbR, hemoglobin-haptoglobin utilization protein (pseudogene)	Surface			1	1	OUT > IN								1	1	IN > OUT
NMA1945	prfA, peptide chain release factor I	Information	1	1
NMA1946	putative deoxyribonuclease	Conserved	3	5				1
NMA1947	ans, putative L-asparaginase I	Degradation	3	1
NMA1950	folP, dihydropteroate synthase	Metabolism	6	8					1
-	aroA', phospho-2-dehydro-3-deoxyheptonate aldolase	Metabolism			1		new gene
NMA1951	putative AsmA-like protein	Conserved	2	5
NMA1952	ubiD, 3-octaprenyl-4-hydroxybenzoate carboxy-lyase	Conserved	2	2
NMA1953	conserved hypothetical protein	Unknown	1	1
NMA2023	putative spermidine/putrescine-binding lipoprotein	Surface	1
NMA2024	tbp, transferrin-binding protein 1 TbpA	PAC	8	11
NMA2025	tbp2, transferrin-binding protein 2 TbpB	PAC	12	16					1				1	1
NMA2043	opaC, opacity protein C (pseudogene)	Surface			1	1	OUT > OUT
NMA2044	putative nitrilase	Conserved	1
NMA2077	uppP, undecaprenyl-diphosphatase	PAC	3	4
NMA2078	dsbA3, thiol:disulfide interchange protein DsbA3	Information	3	3
NMA2079	putative cell division protein FtsN	Surface		3
NMA2080	putative Mg chelatase-like protein	Metabolism	1	1										1
NMA2083	putP, sodium/proline symporter	Surface	2	3
NMA2084	putA, bifunctional PutA protein	Degradation	3	4
NMA2089	conserved hypothetical protein	Surface												1
NMA2109	putative phosphate permease	Surface												1
NMA2112	mafA2, MafA2 lipoprotein	PAC	1
	* gene family:
	Surface (IM, OM, secreted, surface structure)	Surface
	Unknown	Unknown
	Pathogenicity/Adaptation/Chaperonnes	PAC
	Conserved hypothetical	Conserved
	Central/intermediary/misc metabolism	Metabolism
	Information transfer (transcription/translation + DNA/RNA modification)	Information
	Energy metabolism (glycolysis, electron transport etc.)	Energy
	Phage/IS elements	Phage/IS
	Degradation of large and small molecules	Degradation
